# Supplementary material for: Approximate Bayesian computation supports a high incidence of chromosomal mosaicism in blastocyst-stage human embryos
Source: Genetics. 2025 Aug 1;231(2):iyaf149. doi: 10.1093/genetics/iyaf149 (PMC12505293; doi:10.1093/genetics/iyaf149)
Supplement: iyaf149_Supplementary_Data [file iyaf149_supplementary_data.zip]

Archive with 6 entries (6 files):
- Supplementary_Figure_1_GENETICS-2025-308243.pdf
- Supplementary_Table_1_GENETICS-2025-308243.pdf
- Supplementary_Table_2_GENETICS-2025-308243.pdf
- Supplementary_Table_3_GENETICS-2025-308243.pdf
- Supplementary_Table_4_GENETICS-2025-308243.pdf
- Supplementary_Table_5_GENETICS-2025-308243.pdf
